# Supplementary material for: 3,4-Diamino­benzonitrile
Source: Acta Crystallogr Sect E Struct Rep Online. 2013 Feb 28;69(Pt 3):o452. doi: 10.1107/S1600536813005151 (PMC3588496; doi:10.1107/S1600536813005151)
Supplement: Supplementary file 1 [file e-69-0o452-sup1.cif]

##############################################################################
#                                                                            #
# This CIF contains the data in a paper accepted for publication in          #
# Acta Crystallographica Section E. It conforms to the requirements of       #
# Notes for Authors for Acta Crystallographica Section E, and has been       #
# peer reviewed under the auspices of the IUCr Commission on Journals.       #
#                                                                            #
# Full details of the Crystallographic Information File format               #
# are given in the paper "The Crystallographic Information File (CIF):       #
# a New Standard Archive File for Crystallography" by S. R. Hall, F. H.      #
# Allen and I. D. Brown [Acta Cryst. (1991), A47, 655-685].                  #
#                                                                            #
# The current version of the core CIF dictionary is obtainable from          #
# ftp://ftp.iucr.org/pub/cif_core.dic.                                       #
#                                                                            #
# Software is freely available for graphical display of the structure(s)     #
# in this CIF. For information consult the CIF software page                 #
# http://www.iucr.org/resources/cif/software.                                #
#                                                                            #
# This file may be used for bona fide research purposes within the           #
# scientific community so long as proper attribution is given to the journal # 
# article from which it was obtained.                                        #
#                                                                            #
##############################################################################
data_global
_audit_creation_method     'APEX2 v2010.7-0'
_journal_date_recd_electronic     2013-02-18
_journal_date_accepted     2013-02-22
_journal_name_full     'Acta Crystallographica, Section E'
_journal_year     2013
_journal_volume     69
_journal_issue      3
_journal_page_first     o452
_journal_page_last     o452
_journal_paper_category     QO
_journal_paper_doi     10.1107/S1600536813005151
_journal_coeditor_code     QK2053
_publ_contact_author_name     'David K. Geiger'
_publ_contact_author_address
;
Department of Chemistry
State University of New York-College at Geneseo
1 College Circle
Geneseo, NY 14454
USA
;
_publ_contact_author_email     'geiger@geneseo.edu'
_publ_contact_author_fax     '585-245-5228'
_publ_contact_author_phone     '585-245-5452'
_publ_section_title
;
3,4-Diaminobenzonitrile
;
loop_
    _publ_author_name
    _publ_author_footnote
    _publ_author_address
    'Geiger, David K.' ?
;
Department of Chemistry
State University of New York-College at Geneseo
1 College Circle
Geneseo, NY 14454
USA
;
    'Parsons, Dylan E.' .
;
Department of Chemistry
State University of New York-College at Geneseo
1 College Circle
Geneseo, NY 14454
USA
;
data_I
_chemical_name_systematic
;
3,4-Diaminobenzonitrile
;
_chemical_name_common     '3,4-Diaminobenzonitrile'
_chemical_formula_moiety     'C7 H7 N3'
_chemical_formula_sum     'C7 H7 N3'
_chemical_formula_iupac     'C7 H7 N3'
_chemical_formula_weight     133.16
_symmetry_cell_setting     monoclinic
_symmetry_space_group_name_H-M     'P 21/c'
_symmetry_space_group_name_Hall     '-P 2ybc'
loop_
    _symmetry_equiv_pos_as_xyz
    'x, y, z'
    '-x, y+1/2, -z+1/2'
    '-x, -y, -z'
    'x, -y-1/2, z-1/2'
_cell_length_a     8.858(3)
_cell_length_b     10.536(4)
_cell_length_c     8.160(3)
_cell_angle_alpha     90.00
_cell_angle_beta     116.213(12)
_cell_angle_gamma     90.00
_cell_volume     683.2(4)
_cell_formula_units_Z     4
_cell_measurement_reflns_used     516
_cell_measurement_theta_min     2.5592
_cell_measurement_theta_max     21.2069
_cell_measurement_temperature     200(2)
_exptl_crystal_description     prism
_exptl_crystal_colour     colourless
_exptl_crystal_size_max     0.50
_exptl_crystal_size_mid     0.20
_exptl_crystal_size_min     0.10
_exptl_crystal_density_diffrn     1.294
_exptl_crystal_density_meas     ?
_exptl_crystal_density_method     'not measured'
_exptl_crystal_F_000     280
_exptl_absorpt_coefficient_mu     0.084
_exptl_absorpt_correction_type     multi-scan
_exptl_absorpt_process_details     '(SADABS; Bruker, 2010)'
_exptl_absorpt_correction_T_min     0.85
_exptl_absorpt_correction_T_max     0.99
_exptl_special_details
;
Refinement of F^2^ against ALL reflections. The weighted <i>R</i>-factor
<i>wR</i> and goodness of fit S are based on F^2^, conventional
<i>R</i>-factors <i>R</i> are based on F, with F set to zero for negative
F^2^. The threshold expression of F^2^ > 2sigma(F^2^) is used only for
calculating <i>R</i>-factors(gt) <i>etc</i>. and is not relevant to the choice
of reflections for refinement. <i>R</i>-factors based on F^2^ are
statistically about twice as large as those based on F, and R-- factors based
on ALL data will be even larger.
;
_diffrn_ambient_temperature     200(2)
_diffrn_radiation_type     MoK\a
_diffrn_radiation_wavelength     0.71073
_diffrn_radiation_source     'fine-focus sealed tube'
_diffrn_radiation_monochromator     graphite
_diffrn_measurement_device_type     'Bruker SMART X2S CCD'
_diffrn_measurement_method     '\w scans'
_diffrn_detector_area_resol_mean     8.33
_diffrn_reflns_number     2149
_diffrn_reflns_av_R_equivalents     0.0394
_diffrn_reflns_av_sigmaI/netI     0.0877
_diffrn_reflns_theta_min     3.21
_diffrn_reflns_theta_max     25.24
_diffrn_reflns_theta_full     25.24
_diffrn_measured_fraction_theta_max     0.962
_diffrn_measured_fraction_theta_full     0.962
_diffrn_reflns_limit_h_min     -10
_diffrn_reflns_limit_h_max     10
_diffrn_reflns_limit_k_min     -12
_diffrn_reflns_limit_k_max     11
_diffrn_reflns_limit_l_min     -5
_diffrn_reflns_limit_l_max     9
_refine_special_details
;
Refinement of <i>F</i>^2^ against ALL reflections. The weighted <i>R</i>-factor
<i>wR</i> and goodness of fit <i>S</i> are based on <i>F</i>^2^, conventional
<i>R</i>-factors <i>R</i> are based on <i>F</i>, with <i>F</i> set to zero for
negative <i>F</i>^2^. The threshold expression of <i>F</i>^2^ >
\s(<i>F</i>^2^) is used only for calculating <i>R</i>-factors(gt) <i>etc</i>.
and is not relevant to the choice of reflections for refinement.
<i>R</i>-factors based on <i>F</i>^2^ are statistically about twice as large
as those based on <i>F</i>, and <i>R</i>- factors based on ALL data will be
even larger.
;
_reflns_number_total     1188
_reflns_number_gt     662
_reflns_threshold_expression     I>2sigma(I)
_refine_ls_structure_factor_coef     Fsqd
_refine_ls_matrix_type     full
_refine_ls_R_factor_all     0.1103
_refine_ls_R_factor_gt     0.0522
_refine_ls_wR_factor_gt     0.1061
_refine_ls_wR_factor_ref     0.1278
_refine_ls_goodness_of_fit_ref     0.956
_refine_ls_restrained_S_all     0.956
_refine_ls_number_reflns     1188
_refine_ls_number_parameters     107
_refine_ls_number_restraints     0
_refine_ls_hydrogen_treatment     mixed
_refine_ls_weighting_scheme     calc
_refine_ls_weighting_details
         'calc w=1/[\s^2^(Fo^2^)+(0.0526P)^2^+0.0000P] where P=(Fo^2^+2Fc^2^)/3'
_atom_sites_solution_hydrogens     geom
_atom_sites_solution_primary     direct
_atom_sites_solution_secondary     difmap
_refine_ls_shift/su_max     0.000
_refine_ls_shift/su_mean     0.000
_refine_diff_density_max     0.175
_refine_diff_density_min     -0.192
_refine_ls_extinction_method     none
_refine_ls_extinction_coef     ?
loop_
    _atom_type_symbol
    _atom_type_description
    _atom_type_scat_dispersion_real
    _atom_type_scat_dispersion_imag
    _atom_type_scat_source
    'C' 'C' 0.0033 0.0016
                         'International Tables Vol C Tables 4.2.6.8 and 6.1.1.4'
    'H' 'H' 0.0000 0.0000
                         'International Tables Vol C Tables 4.2.6.8 and 6.1.1.4'
    'N' 'N' 0.0061 0.0033
                         'International Tables Vol C Tables 4.2.6.8 and 6.1.1.4'
_computing_data_collection     'APEX2 (Bruker, 2010)'
_computing_cell_refinement     'SAINT (Bruker, 2010)'
_computing_data_reduction     'SAINT (Bruker, 2010)'
_computing_structure_solution     'SHELXS97 (Sheldrick, 2008)'
_computing_structure_refinement     'SHELXL97 (Sheldrick, 2008)'
_computing_molecular_graphics
                'XSHELL (Bruker, 2010) and Mercury (Macrae <i>et al.</i>, 2008)'
_computing_publication_material     'publCIF (Westrip, 2010)'
loop_
    _atom_site_type_symbol
    _atom_site_label
    _atom_site_fract_x
    _atom_site_fract_y
    _atom_site_fract_z
    _atom_site_U_iso_or_equiv
    _atom_site_adp_type
    _atom_site_calc_flag
    _atom_site_refinement_flags
    _atom_site_occupancy
    _atom_site_symmetry_multiplicity
    _atom_site_disorder_assembly
    _atom_site_disorder_group
    N N1 1.0289(3) 0.4587(3) 0.7729(3) 0.0317(7) Uani d . 1 1 . .
    H H1A 1.025(3) 0.538(3) 0.809(4) 0.053(10) Uiso d . 1 1 . .
    H H1B 1.135(4) 0.433(3) 0.798(4) 0.063(11) Uiso d . 1 1 . .
    N N3 0.3764(3) 0.3161(2) -0.0415(3) 0.0495(8) Uani d . 1 1 . .
    N N2 1.0370(3) 0.2330(2) 0.5881(3) 0.0327(7) Uani d . 1 1 . .
    H H2A 1.044(3) 0.180(3) 0.507(4) 0.035(8) Uiso d . 1 1 . .
    H H2B 1.142(4) 0.264(3) 0.670(4) 0.068(11) Uiso d . 1 1 . .
    C C1 0.8972(3) 0.4302(2) 0.6030(3) 0.0259(7) Uani d . 1 1 . .
    C C2 0.9008(3) 0.3168(2) 0.5098(3) 0.0253(7) Uani d . 1 1 . .
    C C3 0.7650(3) 0.2879(2) 0.3464(3) 0.0276(7) Uani d . 1 1 . .
    H H3 0.7664 0.2122 0.2838 0.033 Uiso calc R 1 1 . .
    C C4 0.6251(3) 0.3686(3) 0.2712(3) 0.0298(7) Uani d . 1 1 . .
    C C7 0.4877(3) 0.3387(3) 0.0985(4) 0.0366(8) Uani d . 1 1 . .
    C C5 0.6212(3) 0.4783(3) 0.3641(3) 0.0323(8) Uani d . 1 1 . .
    H H5 0.5262 0.5329 0.3150 0.039 Uiso calc R 1 1 . .
    C C6 0.7562(3) 0.5071(3) 0.5275(3) 0.0305(7) Uani d . 1 1 . .
    H H6 0.7525 0.5820 0.5905 0.037 Uiso calc R 1 1 . .
loop_
    _atom_site_aniso_label
    _atom_site_aniso_U_11
    _atom_site_aniso_U_22
    _atom_site_aniso_U_33
    _atom_site_aniso_U_12
    _atom_site_aniso_U_13
    _atom_site_aniso_U_23
    N1 0.0325(16) 0.0300(17) 0.0274(13) -0.0019(12) 0.0086(13) -0.0039(12)
    N3 0.0410(15) 0.0481(18) 0.0418(15) -0.0042(13) 0.0022(14) 0.0047(13)
    N2 0.0311(14) 0.0309(15) 0.0300(13) 0.0049(12) 0.0080(12) -0.0032(12)
    C1 0.0271(15) 0.0256(16) 0.0251(14) -0.0025(12) 0.0115(13) 0.0030(12)
    C2 0.0233(14) 0.0259(16) 0.0268(14) -0.0006(12) 0.0111(13) 0.0047(13)
    C3 0.0278(14) 0.0264(17) 0.0258(14) -0.0028(12) 0.0092(13) 0.0008(12)
    C4 0.0237(14) 0.0338(18) 0.0277(15) -0.0037(13) 0.0074(13) 0.0011(13)
    C7 0.0305(16) 0.036(2) 0.0387(17) 0.0015(13) 0.0108(16) 0.0062(14)
    C5 0.0272(15) 0.0324(19) 0.0366(16) 0.0020(13) 0.0134(14) 0.0036(13)
    C6 0.0345(16) 0.0252(16) 0.0327(16) 0.0016(13) 0.0156(14) -0.0015(12)
_geom_special_details
;
All e.s.d.'s (except the e.s.d. in the dihedral angle between two l.s. planes)
are estimated using the full covariance matrix. The cell e.s.d.'s are taken
into account individually in the estimation of e.s.d.'s in distances, angles
and torsion angles; correlations between e.s.d.'s in cell parameters are only
used when they are defined by crystal symmetry. An approximate (isotropic)
treatment of cell e.s.d.'s is used for estimating e.s.d.'s involving l.s.
planes.
;
loop_
    _geom_bond_atom_site_label_1
    _geom_bond_atom_site_label_2
    _geom_bond_site_symmetry_2
    _geom_bond_distance
    _geom_bond_publ_flag
    N1 C1 . 1.395(3) ?
    N1 H1A . 0.89(3) ?
    N1 H1B . 0.91(3) ?
    N3 C7 . 1.157(3) ?
    N2 C2 . 1.401(3) ?
    N2 H2A . 0.90(3) ?
    N2 H2B . 0.93(3) ?
    C1 C6 . 1.384(3) ?
    C1 C2 . 1.424(3) ?
    C2 C3 . 1.379(3) ?
    C3 C4 . 1.401(3) ?
    C3 H3 . 0.9500 ?
    C4 C5 . 1.392(4) ?
    C4 C7 . 1.432(3) ?
    C5 C6 . 1.375(3) ?
    C5 H5 . 0.9500 ?
    C6 H6 . 0.9500 ?
loop_
    _geom_angle_atom_site_label_1
    _geom_angle_atom_site_label_2
    _geom_angle_atom_site_label_3
    _geom_angle_site_symmetry_1
    _geom_angle_site_symmetry_3
    _geom_angle
    _geom_angle_publ_flag
    C1 N1 H1A . . 113.1(17) ?
    C1 N1 H1B . . 119(2) ?
    H1A N1 H1B . . 113(3) ?
    C2 N2 H2A . . 112.9(16) ?
    C2 N2 H2B . . 119(2) ?
    H2A N2 H2B . . 112(2) ?
    C6 C1 N1 . . 120.7(3) ?
    C6 C1 C2 . . 118.8(2) ?
    N1 C1 C2 . . 120.4(2) ?
    C3 C2 N2 . . 120.6(2) ?
    C3 C2 C1 . . 119.1(2) ?
    N2 C2 C1 . . 120.2(2) ?
    C2 C3 C4 . . 121.0(2) ?
    C2 C3 H3 . . 119.5 ?
    C4 C3 H3 . . 119.5 ?
    C5 C4 C3 . . 119.7(2) ?
    C5 C4 C7 . . 120.2(2) ?
    C3 C4 C7 . . 120.0(2) ?
    N3 C7 C4 . . 179.2(3) ?
    C6 C5 C4 . . 119.4(2) ?
    C6 C5 H5 . . 120.3 ?
    C4 C5 H5 . . 120.3 ?
    C5 C6 C1 . . 122.0(3) ?
    C5 C6 H6 . . 119.0 ?
    C1 C6 H6 . . 119.0 ?
loop_
    _geom_hbond_atom_site_label_D
    _geom_hbond_atom_site_label_H
    _geom_hbond_atom_site_label_A
    _geom_hbond_site_symmetry_A
    _geom_hbond_distance_DH
    _geom_hbond_distance_HA
    _geom_hbond_distance_DA
    _geom_hbond_angle_DHA
    N1 H1A N2 2_756 0.89(3) 2.37(3) 3.251(4) 168(3)
    N1 H1B N3 1_656 0.91(3) 2.31(3) 3.147(4) 154(3)
    N2 H2A N1 4_565 0.90(3) 2.36(3) 3.246(4) 173(2)
    N2 H2B N3 1_656 0.93(3) 2.42(3) 3.303(4) 159(3)
_iucr_refine_instructions_details
;
TITL CNDAB in P2(1)/c
CELL 0.71073 8.8584 10.5357 8.1600 90.000 116.213 90.000
ZERR 4.00 0.0030 0.0038 0.0031 0.000 0.012 0.000
LATT 1
SYMM -x, y+1/2, -z+1/2
SFAC C H N
UNIT 28 28 12
TEMP -73.150
SIZE 0.100 0.200 0.500
ACTA
L.S. 10
FMAP 2
PLAN -1 0 0.00
BOND $H
MPLA C1 C2 C3 C4 C5 C6 N1 N2 C7 N3
MPLA 6 C1 C2 C3 C4 C5 C6 N1 N2 C7 N3
HTAB
HTAB N1 N2_$1
HTAB N1 N3_$2
HTAB N2 N1_$3
HTAB N2 N3_$2
EQIV $1 -x+2, y+1/2, -z+3/2
EQIV $2 x+1, y, z+1
EQIV $3 x, -y+1/2, z-1/2
WGHT    0.052600
FVAR       0.34015
N1    3    1.028920    0.458728    0.772866    11.00000    0.03246    0.03004 =
         0.02738   -0.00386    0.00856   -0.00188
H1A   2    1.024660    0.537890    0.809045    11.00000    0.05293
H1B   2    1.134615    0.432937    0.798361    11.00000    0.06301
N3    3    0.376356    0.316118   -0.041510    11.00000    0.04095    0.04805 =
         0.04182    0.00467    0.00217   -0.00416
N2    3    1.037031    0.233020    0.588077    11.00000    0.03105    0.03089 =
         0.02999   -0.00321    0.00795    0.00493
H2A   2    1.044397    0.179505    0.506729    11.00000    0.03457
H2B   2    1.141612    0.263925    0.669826    11.00000    0.06846
C1    1    0.897188    0.430183    0.602968    11.00000    0.02714    0.02556 =
         0.02507    0.00296    0.01146   -0.00252
C2    1    0.900792    0.316795    0.509815    11.00000    0.02327    0.02586 =
         0.02676    0.00469    0.01106   -0.00062
C3    1    0.765047    0.287899    0.346393    11.00000    0.02781    0.02641 =
         0.02577    0.00081    0.00916   -0.00277
AFIX  43
H3    2    0.766375    0.212172    0.283843    11.00000   -1.20000
AFIX   0
C4    1    0.625145    0.368580    0.271194    11.00000    0.02365    0.03380 =
         0.02768    0.00115    0.00744   -0.00368
C7    1    0.487716    0.338703    0.098511    11.00000    0.03049    0.03570 =
         0.03867    0.00623    0.01078    0.00152
C5    1    0.621240    0.478350    0.364089    11.00000    0.02716    0.03242 =
         0.03660    0.00365    0.01338    0.00199
AFIX  43
H5    2    0.526172    0.532946    0.315038    11.00000   -1.20000
AFIX   0
C6    1    0.756181    0.507095    0.527486    11.00000    0.03451    0.02521 =
         0.03275   -0.00154    0.01560    0.00159
AFIX  43
H6    2    0.752549    0.581987    0.590484    11.00000   -1.20000
HKLF 4 1 1 0 0 0 1 0 0 0 1
REM  CNDAB in P2(1)/c
REM R1 =  0.0522 for    662 Fo > 4sig(Fo)  and  0.1103 for all   1188 data
REM    107 parameters refined using      0 restraints
END
WGHT      0.0529      0.0000
REM Highest difference peak  0.175,  deepest hole -0.192,  1-sigma level  0.050
Q1    1   0.6569  0.4404  0.4985  11.00000  0.05    0.17
;
