# Supplementary material for: 3,4-Diamino­benzonitrile
Source: Acta Crystallogr Sect E Struct Rep Online. 2013 Feb 28;69(Pt 3):o452. doi: 10.1107/S1600536813005151 (PMC3588496; doi:10.1107/S1600536813005151)
Supplement: Supplementary file 2 [file e-69-0o452-Isup2.hkl]

# 
# h,k,l, Fc-squared, Fo-squared, sigma(Fo-squared) and status flag 
# 
data_I
_shelx_title ' CNDAB in P2(1)/c' 
_shelx_refln_list_code          4 
_shelx_F_calc_maximum       95.40 
_exptl_crystal_F_000       280.00 
_reflns_d_resolution_high  0.8335 
 
loop_ 
 _symmetry_equiv_pos_as_xyz 
 'x, y, z' 
 '-x, y+1/2, -z+1/2' 
 '-x, -y, -z' 
 'x, -y-1/2, z-1/2' 
 
_cell_length_a     8.8584 
_cell_length_b    10.5357 
_cell_length_c     8.1600 
_cell_angle_alpha  90.000 
_cell_angle_beta  116.213 
_cell_angle_gamma  90.000 
 
_shelx_F_squared_multiplier     1.000 
 
loop_ 
 _refln_index_h 
 _refln_index_k 
 _refln_index_l 
 _refln_F_squared_calc 
 _refln_F_squared_meas 
 _refln_F_squared_sigma 
 _refln_observed_status 
   2   0   0     1304.41     1242.93     28.63 o 
   3   0   0      793.52      812.83     27.31 o 
   4   0   0        0.21       -0.88      2.08 o 
   5   0   0      106.63      101.38      8.64 o 
   6   0   0      135.75      139.15     10.29 o 
   7   0   0      357.57      340.18     18.06 o 
   8   0   0      531.95      550.29     26.19 o 
   9   0   0        4.83       25.93      8.73 o 
   1   1   0      485.19      444.58      7.59 o 
   2   1   0      258.88      259.21      5.23 o 
   3   1   0      277.69      279.55      5.99 o 
   4   1   0       33.20       35.65      2.85 o 
   5   1   0       32.12       35.96      3.94 o 
   6   1   0       67.91       57.34      6.74 o 
   7   1   0      348.30      328.08     24.11 o 
   8   1   0      127.97      144.92     14.30 o 
   9   1   0       29.17       30.23      6.41 o 
   0   2   0       45.91       35.76      2.26 o 
   1   2   0        0.29        0.33      1.48 o 
   2   2   0       34.48       33.42      1.85 o 
   3   2   0       43.43       47.09      3.14 o 
   4   2   0        1.78        3.99      1.85 o 
   5   2   0       11.49       13.11      3.09 o 
   6   2   0        0.72        2.33      2.87 o 
   7   2   0       27.25       31.33      4.55 o 
   8   2   0        6.94        0.22      3.99 o 
   9   2   0        0.00       -5.88      6.74 o 
   1   3   0       26.89       26.76      2.09 o 
   2   3   0       75.09       69.19      3.63 o 
   3   3   0     1135.45     1189.99     23.47 o 
   4   3   0       88.04       90.09      5.43 o 
   5   3   0      111.44      113.03      6.56 o 
   6   3   0       23.26       23.43      3.99 o 
   7   3   0        7.31        2.33      4.28 o 
   8   3   0        4.37        7.77      4.44 o 
   9   3   0        0.00       -1.47      7.09 o 
   0   4   0     1211.54     1087.27     36.99 o 
   1   4   0      978.81      945.37     20.01 o 
   2   4   0       24.34       27.23      2.80 o 
   3   4   0      189.24      205.98      9.49 o 
   4   4   0      397.94      414.91     10.38 o 
   5   4   0      157.68      155.47      7.58 o 
   6   4   0       42.26       49.37      8.82 o 
   7   4   0        2.78        5.29      3.70 o 
   8   4   0        0.39        1.99      6.40 o 
   9   4   0        2.23       -3.28      7.00 o 
   1   5   0        0.02       -1.77      1.77 o 
   2   5   0      119.53      121.16     11.49 o 
   3   5   0       36.10       40.84      4.53 o 
   4   5   0      148.91      135.49      5.88 o 
   5   5   0       71.52       68.53      5.45 o 
   6   5   0       86.91       76.16      6.31 o 
   7   5   0       62.42       54.36      9.59 o 
   8   5   0       65.70       65.25     11.24 o 
   0   6   0      425.96      406.04     24.37 o 
   1   6   0      752.55      793.51     22.76 o 
   2   6   0       13.21       13.34      3.44 o 
   3   6   0        1.58        4.65      2.76 o 
   4   6   0        5.63        4.22      3.37 o 
   5   6   0        0.87        3.13      3.04 o 
   6   6   0        0.03        2.16      3.42 o 
   7   6   0       49.92       38.55      9.08 o 
   8   6   0       89.93      103.71     14.00 o 
   1   7   0        0.27        1.73      6.31 o 
   2   7   0      145.13      147.44     13.35 o 
   3   7   0        8.41       20.57      5.27 o 
   4   7   0       18.68       18.91      4.11 o 
   5   7   0        0.61       -1.13      3.05 o 
   6   7   0       17.58       18.58      7.26 o 
   7   7   0       17.12        3.98      7.00 o 
   0   8   0       52.00       64.13     13.31 o 
   1   8   0       76.93       94.23     14.69 o 
   2   8   0       51.54       46.17      5.95 o 
   3   8   0       35.34       29.16      5.75 o 
   4   8   0       43.74       39.36      5.51 o 
   5   8   0      102.03      118.40      8.45 o 
   6   8   0        5.93        2.25      6.74 o 
   7   8   0        0.06        3.11      7.09 o 
   1   9   0        5.04       -2.08      5.84 o 
   2   9   0      465.71      479.42     25.41 o 
   3   9   0        1.67       -0.45      4.71 o 
   4   9   0       45.78       62.75      6.96 o 
   5   9   0      168.49      169.05     16.85 o 
   6   9   0       32.25       35.26     10.11 o 
   0  10   0        0.01       -7.95      7.95 o 
   1  10   0       10.19       -0.58      6.74 o 
   2  10   0      208.33      205.60     35.13 o 
   3  10   0        5.78        3.98      6.83 o 
   4  10   0        0.46       -2.25      7.00 o 
   5  10   0        2.35       -0.86      6.91 o 
   1  11   0        8.44       11.69      8.06 o 
   2  11   0       40.25       37.18      9.11 o 
   3  11   0        0.11        5.71      7.36 o 
   4  11   0        5.74       16.59     19.01 o 
   0  12   0        0.24       -3.80     10.80 o 
   1  12   0        1.05       -4.49      8.08 o 
   2  12   0        0.59        5.49      8.78 o 
  -9   1   1      128.18      131.20     13.14 o 
  -8   1   1      180.22      179.65      9.00 o 
  -7   1   1        1.02        4.95      3.89 o 
  -6   1   1        7.48        9.50      3.59 o 
  -5   1   1       34.23       39.01      2.86 o 
  -4   1   1        8.88       10.45      1.48 o 
  -3   1   1      248.19      224.43      4.60 o 
  -2   1   1     3227.34     2926.55     52.94 o 
  -1   1   1     1216.52     1120.60     21.23 o 
   0   1   1     1497.29     1388.80     22.42 o 
   1   1   1       24.86       22.82      1.70 o 
   2   1   1        1.45        1.81      1.27 o 
   3   1   1      371.14      397.43      9.72 o 
   4   1   1       82.52      100.74      6.23 o 
   5   1   1        2.66        2.19      3.01 o 
   6   1   1      822.13      836.74     24.04 o 
   7   1   1       10.11       14.96      4.51 o 
   8   1   1        0.81       -1.65      4.24 o 
  -9   2   1       39.74       49.61      9.25 o 
  -8   2   1      146.99      155.54      9.05 o 
  -7   2   1        0.24       -2.33      2.73 o 
  -6   2   1        0.32        0.55      2.03 o 
  -5   2   1       46.22       49.80      3.05 o 
  -4   2   1       59.60       58.76      2.78 o 
  -3   2   1     1063.19     1133.12     18.69 o 
  -2   2   1      133.49      130.54      6.79 o 
  -1   2   1     5089.30     4619.70     83.73 o 
   0   2   1      213.20      208.59      4.78 o 
   1   2   1        7.58        3.49      1.35 o 
   2   2   1        7.14        6.69      1.55 o 
   3   2   1      732.04      811.48     17.21 o 
   4   2   1       44.46       46.79      4.49 o 
   5   2   1       13.08       14.66      3.54 o 
   6   2   1        8.71        7.18      3.64 o 
   7   2   1      151.38      157.70     10.17 o 
   8   2   1        0.01       -1.51      4.30 o 
  -9   3   1       34.80       24.11      8.04 o 
  -8   3   1      169.06      192.48     15.73 o 
  -7   3   1       15.70       17.65      5.45 o 
  -6   3   1       22.02       20.01      2.70 o 
  -5   3   1      269.65      276.17      7.27 o 
  -4   3   1      143.37      145.49      4.49 o 
  -3   3   1      448.23      451.87      9.66 o 
  -2   3   1      125.06      137.92      3.51 o 
  -1   3   1     2196.70     2163.93     39.91 o 
   0   3   1     1727.61     1660.59     27.86 o 
   1   3   1      561.54      559.19     10.81 o 
   2   3   1        9.13        9.49      2.10 o 
   3   3   1       12.03       10.15      2.28 o 
   4   3   1        0.32        1.31      2.50 o 
   5   3   1        4.93        3.79      4.93 o 
   6   3   1       11.66       11.86      3.96 o 
   7   3   1      177.33      169.78     10.58 o 
   8   3   1       10.10       25.39      5.96 o 
  -9   4   1        0.23       -5.53      6.66 o 
  -8   4   1       30.62       29.90      7.95 o 
  -7   4   1        0.51        0.70      2.78 o 
  -6   4   1       16.64       14.10      4.75 o 
  -5   4   1       88.89       79.18      6.54 o 
  -4   4   1      187.27      191.72      8.12 o 
  -3   4   1       49.63       40.45      3.13 o 
  -2   4   1      469.28      483.91     10.79 o 
  -1   4   1        1.06        1.26      1.34 o 
   0   4   1      920.24      940.93     17.39 o 
   1   4   1     1449.48     1520.58     30.54 o 
   2   4   1       71.78       75.80      6.40 o 
   3   4   1       11.67        8.69      3.07 o 
   4   4   1      183.76      188.41      8.26 o 
   5   4   1        4.48        6.60      3.38 o 
   6   4   1       25.31       37.86      5.41 o 
   7   4   1       10.60       13.28      4.89 o 
   8   4   1        0.22        3.37      7.00 o 
  -9   5   1       22.17        5.53      7.61 o 
  -8   5   1        1.48        1.56      6.22 o 
  -7   5   1       33.28       28.78      7.43 o 
  -6   5   1       66.52       59.55      4.96 o 
  -5   5   1        0.79       -0.65      3.11 o 
  -4   5   1       25.32       25.48      2.80 o 
  -3   5   1       85.07       84.64      6.06 o 
  -2   5   1      398.16      388.53     11.49 o 
  -1   5   1      177.04      195.04     12.88 o 
   0   5   1        8.52        7.14      2.69 o 
   1   5   1       23.98       22.03      6.57 o 
   2   5   1      353.60      413.05     14.13 o 
   3   5   1       46.81       48.98      4.85 o 
   4   5   1       31.04       26.98      7.13 o 
   5   5   1       11.44        9.02      6.48 o 
   6   5   1      106.62      114.37      8.29 o 
   7   5   1        6.07       22.02     11.54 o 
   8   5   1       17.67       25.84      9.42 o 
  -8   6   1        0.11       -5.70      5.70 o 
  -7   6   1       18.05       10.98      6.57 o 
  -6   6   1      101.21      103.80     11.75 o 
  -5   6   1        2.17        0.26      2.39 o 
  -4   6   1        0.31        2.11      2.02 o 
  -3   6   1      375.63      377.22      9.71 o 
  -2   6   1      283.51      281.14      9.91 o 
  -1   6   1      299.76      306.48     21.69 o 
   0   6   1      112.28      118.00     10.98 o 
   1   6   1      112.58      125.27      7.21 o 
   2   6   1       89.91       96.44      6.69 o 
   3   6   1       33.91       42.36      5.04 o 
   4   6   1      101.40      102.19      7.38 o 
   5   6   1        1.59        1.64      3.36 o 
   6   6   1        0.25        1.44      4.12 o 
   7   6   1       21.19       13.57      7.43 o 
  -8   7   1        1.69       -2.51      6.74 o 
  -7   7   1        0.97       -0.35      5.70 o 
  -6   7   1        9.45        1.38      5.19 o 
  -5   7   1        9.19        5.57      3.17 o 
  -4   7   1       56.53       51.43      5.96 o 
  -3   7   1      623.54      633.52     26.10 o 
  -2   7   1       53.34       43.01      6.86 o 
  -1   7   1        1.65        3.95      5.25 o 
   0   7   1        4.13        1.34      3.15 o 
   1   7   1        5.74        1.76      6.01 o 
   2   7   1        3.99        2.13      4.45 o 
   3   7   1        1.89        1.88      6.91 o 
   4   7   1        3.69        6.31      3.85 o 
   5   7   1      271.96      226.66     10.72 o 
   6   7   1        4.32        5.96      6.40 o 
   7   7   1       13.62       10.89      7.69 o 
  -7   8   1        9.10       16.85      8.82 o 
  -6   8   1        7.78        4.84      6.74 o 
  -5   8   1        4.30       -0.52      5.79 o 
  -4   8   1       75.72       82.19     11.32 o 
  -3   8   1       99.75      110.38      9.38 o 
  -2   8   1       40.48       37.13     13.22 o 
  -1   8   1      134.08      112.60     11.18 o 
   0   8   1       11.62       22.82      9.51 o 
   1   8   1      246.79      262.70     11.85 o 
   2   8   1       57.84       50.29     10.89 o 
   3   8   1        0.48        0.35      3.80 o 
   4   8   1      132.15      142.42     14.04 o 
   5   8   1       95.21       97.93     15.30 o 
   6   8   1        0.33        7.78      7.09 o 
  -7   9   1       96.86       75.54     13.74 o 
  -6   9   1        3.75       -5.62      6.74 o 
  -4   9   1       10.87       18.98      5.84 o 
  -3   9   1        9.41        2.26      7.00 o 
  -2   9   1       97.66       90.10     10.25 o 
  -1   9   1       74.45       64.96      9.84 o 
   0   9   1       29.69       21.88      7.49 o 
   1   9   1      281.78      287.26     13.23 o 
   2   9   1       25.20       17.18      6.09 o 
   3   9   1        0.73       10.11      6.40 o 
   4   9   1      119.86      140.43     10.19 o 
   5   9   1       40.85       40.10      9.94 o 
   6   9   1        7.08       11.58      8.38 o 
  -5  10   1        3.85       11.58     17.37 o 
  -4  10   1       38.05       51.43     19.45 o 
  -3  10   1       66.17       66.36     16.42 o 
  -2  10   1        4.04       11.36      7.29 o 
  -1  10   1        6.24        6.63      7.46 o 
   0  10   1      110.88      119.54     25.76 o 
   1  10   1       23.07       19.89      7.40 o 
   2  10   1       57.92       50.37      9.81 o 
   3  10   1        0.50        3.19      5.25 o 
   4  10   1       64.19       66.20     11.84 o 
   5  10   1       20.65       20.22      9.94 o 
  -5  11   1       20.00       14.61     20.74 o 
  -4  11   1        6.01        8.30     18.50 o 
  -3  11   1        0.37       10.11     15.38 o 
  -2  11   1        5.40        4.51      7.18 o 
  -1  11   1       22.72       26.80      9.26 o 
   0  11   1       44.38       34.92      9.52 o 
   1  11   1      166.62      159.22     14.63 o 
   2  11   1        0.46       -0.43      8.30 o 
   3  11   1        1.07       -4.37      5.02 o 
   4  11   1        8.93       19.19     10.03 o 
  -3  12   1       20.57        3.03     17.11 o 
  -2  12   1        7.16        6.66     14.09 o 
  -1  12   1        0.04       -7.17      7.17 o 
   0  12   1        0.82       -3.70      7.93 o 
   1  12   1        0.01        0.97      8.02 o 
   2  12   1       23.98       19.84     12.62 o 
  -9   0   2      154.84      153.93     12.79 o 
  -8   0   2       22.87       23.77      5.96 o 
  -7   0   2        4.53        1.47      3.46 o 
  -6   0   2        2.30       -0.26      2.85 o 
  -5   0   2       81.09       91.90      4.67 o 
  -4   0   2      221.59      226.33      6.97 o 
  -3   0   2      350.40      355.20      9.98 o 
  -2   0   2      953.14      973.53     23.43 o 
  -1   0   2      184.63      173.76      5.96 o 
   0   0   2      384.47      361.79     14.78 o 
   1   0   2       60.60       55.92      3.85 o 
   2   0   2       92.95      117.72      8.04 o 
   3   0   2       56.13       56.44      7.09 o 
   4   0   2        0.05       -3.20      3.20 o 
   5   0   2      373.35      327.31     17.98 o 
   6   0   2      329.48      306.48     18.50 o 
   7   0   2       54.36       70.09     11.32 o 
   8   0   2        0.60        5.36      8.04 o 
  -9   1   2      110.82      122.73     12.19 o 
  -8   1   2       59.29       71.02      5.68 o 
  -7   1   2        1.19        1.47      3.03 o 
  -6   1   2       85.27       85.72      3.96 o 
  -5   1   2      257.53      270.42      5.90 o 
  -4   1   2      188.04      196.29      4.70 o 
  -3   1   2       49.80       49.65      1.96 o 
  -2   1   2     7891.89     7690.15    120.16 o 
  -1   1   2        0.39        1.98      1.23 o 
   0   1   2       78.29       65.10      2.73 o 
   1   1   2     1242.16     1297.75     22.02 o 
   2   1   2       16.92       20.01      5.70 o 
   3   1   2       17.97       17.08      3.35 o 
   4   1   2        3.94        3.39      2.90 o 
   5   1   2      153.06      157.78     17.46 o 
   6   1   2      340.80      326.36     13.54 o 
   7   1   2        0.67        3.34      4.74 o 
   8   1   2        0.01        5.04      5.52 o 
 -10   2   2      125.63      148.31     14.87 o 
  -9   2   2        1.09        2.07      5.88 o 
  -8   2   2       10.34       12.28      5.88 o 
  -7   2   2       22.73       23.43      6.35 o 
  -6   2   2       86.86       87.59      3.69 o 
  -5   2   2      822.69      827.58     16.31 o 
  -4   2   2        0.00        0.00      2.68 o 
  -3   2   2      204.18      188.13      8.20 o 
  -2   2   2     9100.45     8481.56    132.75 o 
  -1   2   2     1591.24     1523.50     25.36 o 
   0   2   2      842.62      849.08     15.12 o 
   1   2   2        3.47        1.74      1.55 o 
   2   2   2       48.73       52.64      4.48 o 
   3   2   2      469.63      471.33     14.63 o 
   4   2   2      188.14      184.64      8.63 o 
   5   2   2      228.36      205.46     14.39 o 
   6   2   2       33.05       27.83      5.25 o 
   7   2   2       11.29       17.11      7.09 o 
   8   2   2        0.29        4.52      5.56 o 
 -10   3   2       62.19       68.37     12.01 o 
  -9   3   2       98.31      108.30     12.62 o 
  -8   3   2       49.73       49.18      8.56 o 
  -7   3   2       20.77       24.47      3.22 o 
  -6   3   2        6.95        6.49      1.99 o 
  -5   3   2        0.05        6.74      3.72 o 
  -4   3   2       15.62       22.73      4.84 o 
  -3   3   2      236.82      214.69     17.98 o 
  -2   3   2       19.20       22.48      1.71 o 
  -1   3   2        9.75        9.35      1.68 o 
   0   3   2        4.26        6.16      1.70 o 
   1   3   2       76.86       86.08      5.45 o 
   2   3   2      478.92      536.02     15.77 o 
   3   3   2      295.76      309.31     22.39 o 
   4   3   2       60.82       58.83      5.59 o 
   5   3   2      237.19      220.33     10.38 o 
   6   3   2       85.85       94.36      8.08 o 
   7   3   2       45.09       42.13      6.95 o 
   8   3   2        0.49       -1.45      5.47 o 
  -9   4   2        0.51        1.73      6.74 o 
  -8   4   2       36.79       28.00      7.87 o 
  -7   4   2       21.54       15.56      5.96 o 
  -6   4   2       17.03        4.67      5.01 o 
  -5   4   2       57.73       68.45      8.12 o 
  -3   4   2      213.77      228.78     11.61 o 
  -2   4   2       86.81       87.81      6.50 o 
  -1   4   2       29.92       36.69      5.23 o 
   0   4   2       57.12       67.02      3.87 o 
   1   4   2      297.51      314.23     14.09 o 
   2   4   2      122.14      145.54      7.48 o 
   3   4   2        3.59        3.64      3.20 o 
   4   4   2       40.53       40.73      5.49 o 
   5   4   2        2.84        2.31      3.69 o 
   6   4   2      104.78      112.98     19.19 o 
   7   4   2        1.14        3.60      4.82 o 
  -9   5   2       52.50       47.36     10.89 o 
  -8   5   2        1.05        2.59      6.14 o 
  -7   5   2       34.37       31.98      7.52 o 
  -6   5   2       11.33        7.00      5.36 o 
  -5   5   2       33.06       32.76      6.66 o 
  -4   5   2       65.64       27.31     11.06 o 
  -3   5   2      388.40      384.11      9.81 o 
  -2   5   2       48.34       65.82      6.83 o 
  -1   5   2      596.31      618.36     14.23 o 
   0   5   2        0.09       -0.05      2.44 o 
   1   5   2      172.77      176.62     11.11 o 
   2   5   2      160.04      163.47      8.29 o 
   3   5   2        4.00        4.09      3.27 o 
   4   5   2       70.82       66.22      6.26 o 
   5   5   2        5.69        9.33      4.18 o 
   6   5   2       69.82       73.82     13.57 o 
   7   5   2        0.52        1.22      5.01 o 
  -9   6   2        0.48       -1.21      7.52 o 
  -8   6   2        0.06       -1.90      5.70 o 
  -7   6   2       56.70       72.08     11.15 o 
  -6   6   2      154.48      181.67     15.64 o 
  -4   6   2        7.72        5.37      4.21 o 
  -3   6   2        3.30        3.08      2.14 o 
  -2   6   2       63.53       70.65      5.77 o 
  -1   6   2        5.41        1.96      2.86 o 
   0   6   2      226.89      258.49     12.01 o 
   1   6   2       15.97       19.04      3.85 o 
   2   6   2       15.14       13.58      6.48 o 
   3   6   2       77.51       66.52     11.06 o 
   4   6   2        4.74       -1.03      3.48 o 
   5   6   2        3.35        2.52      5.40 o 
   6   6   2        0.67       -4.40      4.40 o 
   7   6   2        0.12        2.16      8.04 o 
  -8   7   2        0.07        2.25      7.69 o 
  -7   7   2        6.10       12.10      7.52 o 
  -5   7   2       23.32       11.93     13.92 o 
  -4   7   2      173.93      169.79     25.11 o 
  -3   7   2       11.33       12.93      3.07 o 
  -2   7   2      141.60      106.65     13.22 o 
  -1   7   2       19.09       17.26      4.49 o 
   0   7   2       93.30       91.84      8.77 o 
   1   7   2       29.75       33.61      8.04 o 
   2   7   2      132.69      112.58      8.11 o 
   3   7   2      355.82      390.75     14.73 o 
   4   7   2       15.70       10.21      9.51 o 
   5   7   2      132.11      129.49     11.28 o 
   6   7   2        0.81        0.90      4.72 o 
  -6   8   2       22.89        9.42     16.16 o 
  -5   8   2        0.01       -3.11     13.48 o 
  -4   8   2      649.76      650.63     25.93 o 
  -3   8   2      206.09      186.56     12.39 o 
  -2   8   2        5.85        2.69      5.81 o 
  -1   8   2      153.48      154.03      9.97 o 
   0   8   2       39.96       39.60      5.79 o 
   1   8   2        0.61       -3.48      3.48 o 
   2   8   2       24.96       27.20      5.09 o 
   3   8   2      174.75      178.21     11.00 o 
   4   8   2      106.20      114.05      9.26 o 
   5   8   2       26.71       20.40      5.91 o 
   6   8   2        4.31       10.29      8.12 o 
  -7   9   2       33.50       35.44     21.78 o 
  -6   9   2       10.17       -3.37     17.37 o 
  -5   9   2        5.37        8.64     15.47 o 
  -4   9   2       53.35       38.98     15.82 o 
  -3   9   2       33.94       34.50      9.29 o 
  -2   9   2        9.33        2.71      6.00 o 
  -1   9   2       19.03       15.52      7.06 o 
   0   9   2        1.68       -0.55      5.40 o 
   1   9   2       16.32       16.23      4.90 o 
   2   9   2        3.17        6.25      4.71 o 
   3   9   2        3.79        7.09      4.70 o 
   4   9   2       82.22       75.40     10.03 o 
   5   9   2        1.21       -0.17      7.43 o 
  -6  10   2        5.10       25.84     20.92 o 
  -5  10   2        2.20       18.67     17.11 o 
  -4  10   2        0.12        5.96     15.73 o 
  -3  10   2        5.11       -0.07      6.67 o 
  -2  10   2        4.04        1.48      6.94 o 
  -1  10   2       19.33       28.73      8.67 o 
   0  10   2       82.46      117.46     16.34 o 
   1  10   2        1.86        2.49      5.96 o 
   2  10   2        2.56        3.38      5.12 o 
   3  10   2       28.47       17.77      6.32 o 
   4  10   2        0.05       -1.27      5.33 o 
  -5  11   2        1.91        5.19     17.20 o 
  -4  11   2        4.44       -5.70     14.09 o 
  -3  11   2       10.84        8.82     13.05 o 
  -2  11   2        0.20        6.57      8.03 o 
  -1  11   2        9.31        6.25      8.01 o 
   0  11   2      209.97      198.12     20.96 o 
   1  11   2       20.10       23.51     11.15 o 
   2  11   2        6.18        6.62      6.01 o 
   3  11   2        0.11       -1.89      5.54 o 
  -3  12   2       30.27       41.75     18.50 o 
  -2  12   2        0.02      -12.71     12.71 o 
  -1  12   2        8.45       -0.19      8.27 o 
   0  12   2      150.75      141.65     23.42 o 
   1  12   2       45.62       50.92     11.36 o 
  -9   1   3        0.39       -4.06      5.53 o 
  -8   1   3        1.22        0.86      3.10 o 
  -7   1   3       13.83        9.81      3.87 o 
  -6   1   3        3.59        6.69      2.55 o 
  -5   1   3      418.34      421.01      9.09 o 
  -4   1   3      156.76      159.41      4.18 o 
  -3   1   3      369.26      350.99      7.71 o 
  -2   1   3      525.39      501.59      9.77 o 
  -1   1   3       36.21       33.37      4.51 o 
   0   1   3        0.15        3.94      2.78 o 
   1   1   3     1000.32     1098.45     64.52 o 
   2   1   3      191.37      203.70      8.70 o 
   3   1   3        9.61       18.62      3.83 o 
   4   1   3      418.04      405.18     14.82 o 
   5   1   3        9.72        5.85      4.09 o 
   6   1   3        0.07        4.17      4.61 o 
   7   1   3        7.77       14.71      6.02 o 
  -9   2   3        5.57        1.38      5.79 o 
  -8   2   3        2.29       -1.47      4.49 o 
  -7   2   3       11.27       11.41      5.36 o 
  -6   2   3      181.13      167.24     17.63 o 
  -5   2   3        2.71        8.12      7.26 o 
  -4   2   3      962.07      990.21     40.10 o 
  -3   2   3      351.59      351.24     12.05 o 
  -2   2   3       76.73       75.95      3.28 o 
  -1   2   3       48.35       48.57      4.22 o 
   0   2   3        5.61        4.16      2.54 o 
   1   2   3        1.06        3.12      2.71 o 
   2   2   3      113.33      120.19     10.89 o 
   3   2   3        0.92        1.20      4.88 o 
   4   2   3      530.80      516.77     30.03 o 
   5   2   3       21.05       18.41      4.85 o 
   6   2   3        9.41        7.77      6.22 o 
   7   2   3        0.98        1.67      8.34 o 
 -10   3   3      192.64      193.60     17.80 o 
  -9   3   3        0.51        3.20      6.14 o 
  -8   3   3        0.80        1.82      5.19 o 
  -6   3   3       14.89        3.63      8.38 o 
  -5   3   3       69.88       66.29     12.53 o 
  -4   3   3      201.23      176.66     16.34 o 
  -3   3   3      431.25      424.03      9.47 o 
  -2   3   3      769.84      847.42     31.00 o 
  -1   3   3       34.96       41.34      3.47 o 
   0   3   3      105.44      104.02      6.33 o 
   1   3   3       11.06        5.00      2.96 o 
   2   3   3       40.35       35.71      4.55 o 
   3   3   3        0.33       -2.68      2.68 o 
   4   3   3      134.69      115.62     18.84 o 
   5   3   3      181.24      158.30     15.56 o 
   6   3   3        0.40        1.10      4.49 o 
   7   3   3        1.47        3.39      5.49 o 
  -9   4   3       24.07       15.99      8.12 o 
  -7   4   3       26.13       30.42     12.27 o 
  -6   4   3        6.97       -7.43      8.56 o 
  -5   4   3       74.67       65.77     13.57 o 
  -4   4   3       10.09        5.36      7.61 o 
  -3   4   3     1995.22     2100.62     40.05 o 
  -2   4   3        0.02       -1.60      1.60 o 
  -1   4   3       67.26       72.58      4.18 o 
   0   4   3        2.51        6.62      3.33 o 
   1   4   3      149.56      125.32     10.29 o 
   2   4   3       21.32       24.09      8.34 o 
   3   4   3       20.21       26.17      5.66 o 
   4   4   3      129.67      121.04      8.60 o 
   5   4   3      213.69      228.78     12.20 o 
   6   4   3        0.02        2.55      4.81 o 
   7   4   3       24.64       31.28      7.26 o 
  -7   5   3       65.79       29.65     14.00 o 
  -6   5   3        1.43       11.15     11.93 o 
  -5   5   3      561.23      511.48     32.76 o 
  -4   5   3        0.30       20.22      9.85 o 
  -3   5   3        5.84        1.44      2.25 o 
  -2   5   3       71.31       70.22      4.02 o 
  -1   5   3      509.47      554.54     16.87 o 
   0   5   3        0.12       -0.38      2.70 o 
   1   5   3       16.39       19.28      3.97 o 
   2   5   3      146.61      137.94     17.16 o 
   3   5   3       91.47       94.54     14.43 o 
   4   5   3       10.65       14.97      4.76 o 
   5   5   3        0.06        3.55      4.46 o 
   6   5   3       19.33       27.25      6.57 o 
  -9   6   3        0.72        9.16     18.24 o 
  -8   6   3       17.43       27.74     17.72 o 
  -7   6   3        4.63       12.53     14.52 o 
  -6   6   3       58.81       39.93     15.47 o 
  -5   6   3      398.37      404.23     33.79 o 
  -4   6   3       27.11       26.03      3.93 o 
  -3   6   3       29.21       26.95      3.93 o 
  -2   6   3       65.38       56.14      5.20 o 
  -1   6   3      167.39      155.89     10.85 o 
   0   6   3      253.05      277.98     11.37 o 
   1   6   3        1.36        3.55      3.47 o 
   2   6   3       14.26       19.08      4.44 o 
   3   6   3      312.99      332.05     13.74 o 
   4   6   3       33.32       35.14      5.93 o 
   5   6   3        9.23       -0.74      4.09 o 
   6   6   3        3.18        4.48      7.09 o 
  -8   7   3       26.98       10.80     17.98 o 
  -7   7   3        0.63       11.93     14.78 o 
  -6   7   3       65.85       70.09     18.76 o 
  -5   7   3        0.04       17.03     13.74 o 
  -4   7   3      396.79      434.81     33.19 o 
  -3   7   3        4.46        2.87      3.04 o 
  -2   7   3        2.17        0.81      3.25 o 
  -1   7   3        1.26        2.64      3.19 o 
   0   7   3       48.14       63.70     10.33 o 
   1   7   3       10.03       10.52      4.28 o 
   2   7   3      330.92      338.74     18.15 o 
   3   7   3      157.33      166.95     16.64 o 
   4   7   3        5.81        9.26      6.40 o 
   5   7   3        5.51        4.72      6.66 o 
  -8   8   3       33.64       31.37     20.31 o 
  -7   8   3        0.00        6.40     16.34 o 
  -6   8   3       19.57       15.99     15.56 o 
  -5   8   3       36.90       33.79     16.25 o 
  -4   8   3        5.73        3.54     11.50 o 
  -3   8   3        0.52       -1.37      5.55 o 
  -2   8   3        1.30        3.10      8.69 o 
  -1   8   3       20.73       14.73      4.66 o 
   0   8   3       26.12       23.16      5.08 o 
   1   8   3        3.22        1.16      5.19 o 
   2   8   3       92.08       83.47      8.15 o 
   3   8   3       41.48       38.64      6.65 o 
   4   8   3        2.06        2.61      5.00 o 
   5   8   3        0.09       -0.97      5.38 o 
  -7   9   3        2.25       20.14     19.71 o 
  -6   9   3       27.31       15.47     17.29 o 
  -5   9   3        0.01      -12.71     12.71 o 
  -4   9   3        0.02       -4.49     10.63 o 
  -3   9   3       16.62       15.32      7.09 o 
  -2   9   3        3.58       -0.09      8.73 o 
  -1   9   3        2.30       -4.07      4.07 o 
   0   9   3       11.70       13.34      5.07 o 
   1   9   3        1.76        1.62      4.40 o 
   2   9   3       34.25       30.19      6.40 o 
   3   9   3        2.37       -1.56      4.77 o 
   4   9   3        0.02        0.52      8.08 o 
  -6  10   3        5.49       11.15     20.48 o 
  -5  10   3        2.66        1.47     16.94 o 
  -4  10   3        0.04        0.86     13.66 o 
  -3  10   3       53.66       76.58     17.63 o 
  -2  10   3        0.12       -0.87      7.03 o 
  -1  10   3      393.15      396.73     16.86 o 
   0  10   3       88.84      110.31     11.84 o 
   1  10   3        1.17        0.42      4.88 o 
   2  10   3       25.26       28.27      6.75 o 
   3  10   3        2.64        1.47      5.69 o 
  -5  11   3       10.21      -11.15     15.38 o 
  -4  11   3       16.15        4.41     13.92 o 
  -3  11   3       10.12       -3.80     12.01 o 
  -2  11   3       62.42       74.07     17.11 o 
  -1  11   3        9.99       16.06      8.97 o 
   0  11   3       22.59       19.06      6.89 o 
   1  11   3        0.00       -3.40      5.72 o 
   2  11   3        2.65        4.01      6.69 o 
  -2  12   3       55.27       65.60     17.98 o 
  -1  12   3        6.37        8.46      9.22 o 
  -8   0   4      116.43      100.43     12.36 o 
  -7   0   4      815.27      819.95     33.45 o 
  -6   0   4       19.36       17.75      6.83 o 
  -5   0   4      307.70      300.28     23.81 o 
  -4   0   4       22.75       20.54      6.27 o 
  -3   0   4      528.76      527.02     15.40 o 
  -2   0   4      169.94      151.60      9.42 o 
  -1   0   4      361.77      403.45     17.80 o 
   0   0   4       11.38       15.04      4.41 o 
   1   0   4      854.68      931.01     35.78 o 
   2   0   4      148.61      141.31     12.10 o 
   3   0   4       50.12       47.02      8.04 o 
   4   0   4      102.90      112.01     12.62 o 
   5   0   4        4.76        7.43      6.74 o 
   6   0   4        0.09        0.35      7.78 o 
  -8   1   4        3.06       10.63      8.90 o 
  -7   1   4        2.25        1.31      3.67 o 
  -6   1   4       20.50       17.11      2.75 o 
  -5   1   4        9.97        9.80      2.05 o 
  -4   1   4      494.75      506.89     12.05 o 
  -3   1   4      177.92      187.40      6.08 o 
  -2   1   4      232.66      221.90      6.85 o 
  -1   1   4      162.54      180.03      7.65 o 
   0   1   4      402.10      488.49     17.50 o 
   1   1   4      178.65      177.89     10.28 o 
   2   1   4       11.27       14.64      4.00 o 
   3   1   4      104.20       90.74      7.67 o 
   4   1   4       24.13       24.96      5.35 o 
   5   1   4        2.03       -1.74      4.25 o 
   6   1   4        0.45        5.43      5.43 o 
  -9   2   4        1.09       -4.93     10.46 o 
  -8   2   4        4.59        6.31     10.20 o 
  -7   2   4        0.70        3.63      8.12 o 
  -6   2   4       44.91       36.73      9.08 o 
  -5   2   4        2.94        5.96      1.90 o 
  -4   2   4     1326.53     1336.96     26.54 o 
  -3   2   4        0.13        2.02      1.89 o 
  -2   2   4       17.60       19.99      2.88 o 
  -1   2   4      220.64      218.55     11.32 o 
   0   2   4       41.24       46.08      6.22 o 
   1   2   4       79.46       79.43      6.33 o 
   2   2   4       20.01       17.35      3.97 o 
   3   2   4        5.39        4.23      3.74 o 
   4   2   4      609.66      538.35     38.89 o 
   5   2   4       59.69       52.43      9.20 o 
   6   2   4        0.38        4.67      5.62 o 
  -9   3   4        0.02        1.12     12.10 o 
  -8   3   4        1.11        3.37     10.98 o 
  -7   3   4        3.34        9.33     10.20 o 
  -6   3   4        3.93        8.90      8.04 o 
  -5   3   4       60.61       40.19      9.42 o 
  -4   3   4      958.66      947.11     19.42 o 
  -3   3   4      329.17      334.23      8.80 o 
  -2   3   4      198.24      227.53      7.09 o 
  -1   3   4       60.13       66.64      7.91 o 
   0   3   4        0.58        0.74      4.06 o 
   1   3   4        5.18        5.11      4.19 o 
   2   3   4      204.01      186.73     11.02 o 
   3   3   4      133.05      146.34      9.54 o 
   4   3   4        1.14        3.64      4.34 o 
   5   3   4        4.28        1.54      4.64 o 
   6   3   4        0.00       -1.87      5.41 o 
 -10   4   4        0.05       -0.17     15.21 o 
  -9   4   4       15.62        9.42     13.74 o 
  -8   4   4        7.01        9.33     11.84 o 
  -7   4   4      114.19       93.17     16.25 o 
  -6   4   4       48.66       36.65     11.41 o 
  -5   4   4      139.40      152.98     17.03 o 
  -4   4   4      804.41      810.35     16.91 o 
  -3   4   4       10.01        5.88      2.07 o 
  -2   4   4        1.94        2.85      2.73 o 
  -1   4   4        1.45        7.89      3.22 o 
   0   4   4       48.27       43.91      5.08 o 
   1   4   4       49.05       60.70      6.13 o 
   2   4   4        0.97        4.59      3.84 o 
   3   4   4      309.97      300.20     16.46 o 
   4   4   4       18.91       17.21      4.98 o 
   5   4   4       25.15       19.91      6.01 o 
   6   4   4        6.15        7.78      6.11 o 
  -9   5   4        5.26      -11.15     14.43 o 
  -8   5   4       14.18       16.94     14.43 o 
  -7   5   4       83.85       66.29     15.82 o 
  -6   5   4       14.76       -3.03      8.82 o 
  -5   5   4       35.61       23.51     10.37 o 
  -4   5   4        4.53        4.29      1.85 o 
  -3   5   4        0.40        0.62      4.25 o 
  -2   5   4       10.40        7.32      3.28 o 
  -1   5   4        2.42        3.74      3.54 o 
   0   5   4       81.01       84.66     16.29 o 
   1   5   4      514.35      527.95     17.61 o 
   2   5   4       20.10       19.81      4.92 o 
   3   5   4      217.29      227.55     19.23 o 
   4   5   4        3.64        3.54      4.61 o 
   5   5   4       13.43       29.90      9.68 o 
  -9   6   4        8.74      -14.09     14.09 o 
  -8   6   4        3.82        5.96     14.52 o 
  -7   6   4        0.11       -8.73     11.75 o 
  -6   6   4      374.80      438.45     32.15 o 
  -5   6   4       30.81       22.90     11.84 o 
  -4   6   4       48.61       46.24     11.75 o 
  -3   6   4        1.35        1.71      2.19 o 
  -2   6   4        0.69       -2.88      2.88 o 
  -1   6   4       85.75       84.43      7.04 o 
   0   6   4      188.78      165.03     10.93 o 
   1   6   4      365.36      364.89     14.45 o 
   2   6   4       31.72       47.25      6.45 o 
   3   6   4       14.94       14.47      5.10 o 
   4   6   4        0.32        6.65      5.16 o 
   5   6   4        0.60       -1.56      5.42 o 
  -8   7   4       53.43       47.97     19.97 o 
  -7   7   4        0.09        9.25     14.17 o 
  -6   7   4      150.41      187.38     24.89 o 
  -5   7   4       35.56       17.98     12.19 o 
  -4   7   4        1.48        2.10      4.89 o 
  -3   7   4       73.60       79.24      6.52 o 
  -2   7   4      114.75      102.34      7.60 o 
  -1   7   4       22.44       20.62      4.78 o 
   0   7   4        3.02        8.73      4.32 o 
   1   7   4       47.62       50.59      9.38 o 
   2   7   4       26.99       20.18      9.33 o 
   3   7   4        1.70        8.38      5.20 o 
   4   7   4       18.26       14.80      7.91 o 
   5   7   4        6.48       -5.88      7.17 o 
  -8   8   4        7.80       14.09     17.29 o 
  -7   8   4        2.05      -14.43     14.43 o 
  -6   8   4        9.94       20.31     14.35 o 
  -5   8   4        1.33        1.47     10.89 o 
  -4   8   4       37.50       38.29     13.92 o 
  -3   8   4        2.53        1.09      4.09 o 
  -2   8   4       27.63       32.56      7.35 o 
  -1   8   4       13.27       14.74      4.74 o 
   0   8   4        0.02       -1.64      4.29 o 
   1   8   4       27.94       43.74      6.42 o 
   2   8   4       77.53       74.81      8.43 o 
   3   8   4       55.54       66.20      9.81 o 
   4   8   4        0.13        8.21      6.05 o 
  -7   9   4        0.65       -4.24     15.82 o 
  -6   9   4       12.44        3.72     15.47 o 
  -5   9   4       19.26       31.29     15.56 o 
  -4   9   4       12.19       26.19     13.48 o 
  -3   9   4       38.46       32.84     13.31 o 
  -2   9   4       10.84       15.53      5.23 o 
  -1   9   4        3.83       -0.71      4.47 o 
   0   9   4       14.07       12.91     10.76 o 
   1   9   4        7.30        8.79      5.23 o 
   2   9   4       34.16       30.17      6.74 o 
   3   9   4       36.64       36.54      7.66 o 
  -6  10   4       36.01       36.30     18.84 o 
  -5  10   4      151.62      145.29     24.98 o 
  -4  10   4        1.61       10.89     13.31 o 
  -3  10   4       15.10       34.49     13.74 o 
  -2  10   4        0.06        0.50      5.12 o 
  -1  10   4       27.75       16.61      5.94 o 
   0  10   4        4.83       10.07      5.71 o 
   1  10   4       16.62       22.04      6.49 o 
   2  10   4        1.88        4.53      5.81 o 
  -4  11   4        4.87       -7.35     12.62 o 
  -3  11   4       28.89       32.67     15.30 o 
  -2  11   4        0.12       -9.94      9.94 o 
  -1  11   4       18.72       23.56      6.74 o 
   0  11   4        5.21        8.08      6.50 o 
  -8   1   5       35.24       31.98      8.47 o 
  -7   1   5       22.86       22.36      3.97 o 
  -6   1   5        4.32        8.66      2.43 o 
  -5   1   5       31.07       29.27      4.39 o 
  -4   1   5      194.85      213.48      7.27 o 
  -3   1   5        4.67        1.61      3.24 o 
  -2   1   5       38.01       38.17      4.33 o 
  -1   1   5      361.78      360.69     12.61 o 
   0   1   5        8.09       13.66      3.79 o 
   1   1   5       32.58       41.33     11.84 o 
   2   1   5       19.73       20.83      5.00 o 
   3   1   5      113.29      102.42      9.01 o 
   4   1   5        1.21        5.35      4.75 o 
   5   1   5        0.38        0.28      5.39 o 
  -9   2   5        3.39       -6.22      9.16 o 
  -8   2   5       11.59        9.25      8.04 o 
  -7   2   5       13.95       16.94      8.21 o 
  -6   2   5       21.52       16.73      5.19 o 
  -5   2   5        2.06        3.95      3.20 o 
  -4   2   5       27.69       31.52      5.35 o 
  -3   2   5       23.73       20.54      3.67 o 
  -2   2   5       15.21       13.40      4.06 o 
  -1   2   5       46.02       39.64      4.97 o 
   0   2   5       54.77       43.14      6.09 o 
   1   2   5        0.27        0.94      3.33 o 
   2   2   5        9.27       17.58      4.66 o 
   3   2   5        0.37        0.68      4.15 o 
   4   2   5        0.02        3.54      4.89 o 
   5   2   5       10.65       17.83      6.63 o 
  -9   3   5        5.30        5.45     10.72 o 
  -8   3   5       30.75       11.41      9.59 o 
  -7   3   5      200.92      230.51     20.40 o 
  -6   3   5      130.45      131.98     14.61 o 
  -5   3   5      313.67      318.96      8.59 o 
  -4   3   5       94.31       89.81      8.21 o 
  -3   3   5       33.37       30.18     13.18 o 
  -2   3   5        7.23        5.69      3.34 o 
  -1   3   5      162.44      151.88      8.47 o 
   0   3   5      316.51      326.30     24.11 o 
   1   3   5       15.64        6.23      5.10 o 
   2   3   5      749.92      785.23     24.35 o 
   3   3   5       16.78       16.45      5.28 o 
   4   3   5        0.01        2.83      4.80 o 
   5   3   5        9.83       10.60      5.66 o 
  -9   4   5        6.26       13.74     12.45 o 
  -8   4   5       45.36       34.14     12.27 o 
  -7   4   5      368.33      388.67     26.27 o 
  -6   4   5      198.57      202.68     19.53 o 
  -5   4   5       78.83       71.48     11.58 o 
  -4   4   5        2.59        3.81      2.31 o 
  -3   4   5       12.17       12.32      3.58 o 
  -2   4   5       24.79       18.22      3.98 o 
  -1   4   5        8.91       11.49      3.99 o 
   0   4   5       20.77       19.97      4.58 o 
   1   4   5      121.06      110.47      8.63 o 
   2   4   5      163.65      174.63     11.06 o 
   3   4   5       77.09       66.46      7.87 o 
   4   4   5       12.65       12.63      5.63 o 
   5   4   5       12.50       11.52      6.34 o 
  -9   5   5        1.15        1.21     12.27 o 
  -8   5   5       32.26       19.79     11.15 o 
  -7   5   5       48.32       28.78     11.84 o 
  -6   5   5      114.81      146.76     18.15 o 
  -5   5   5      301.73      324.11     22.64 o 
  -4   5   5       41.35       46.33     11.80 o 
  -3   5   5        0.28        0.95      3.28 o 
  -2   5   5        0.17        2.79      3.72 o 
  -1   5   5        1.19        0.56      3.45 o 
   0   5   5      106.63       93.78      7.92 o 
   1   5   5      327.10      331.66     24.81 o 
   2   5   5        6.69        9.22      4.61 o 
   3   5   5       79.19      106.34     17.89 o 
   4   5   5        2.02        1.77      5.34 o 
  -9   6   5       13.49        5.96     14.43 o 
  -8   6   5       45.65       59.03     17.11 o 
  -7   6   5        6.16        0.35     10.11 o 
  -6   6   5       33.99       14.87     10.80 o 
  -5   6   5      151.79      156.70     19.10 o 
  -4   6   5        4.42        4.68      3.98 o 
  -3   6   5       51.08       69.97      8.25 o 
  -2   6   5        9.57        5.49      7.95 o 
  -1   6   5       27.60       23.81      8.38 o 
   0   6   5      249.67      244.96     15.77 o 
   1   6   5        0.19        7.68      4.49 o 
   2   6   5       17.19       19.92      6.22 o 
   3   6   5       48.02       54.82     12.92 o 
   4   6   5        6.45       13.44      6.05 o 
  -8   7   5       13.74       10.29     13.57 o 
  -7   7   5        5.88       -8.30     11.84 o 
  -6   7   5        0.42       -0.26     11.50 o 
  -5   7   5       22.49       41.75     13.83 o 
  -4   7   5        1.44       -7.78      7.78 o 
  -3   7   5       48.35       46.08     14.48 o 
  -2   7   5        0.61        0.41      3.90 o 
  -1   7   5        0.84        2.37      4.14 o 
   0   7   5       55.88       54.76      7.21 o 
   1   7   5       12.20       12.77      8.99 o 
   2   7   5        0.62       -2.60      5.01 o 
   3   7   5        4.68       -0.28      5.56 o 
  -7   8   5       14.70        8.30     12.36 o 
  -6   8   5       51.58       91.87     19.19 o 
  -5   8   5        8.95        5.79     12.88 o 
  -4   8   5        4.47        6.83     10.80 o 
  -3   8   5      136.82      138.84     16.94 o 
  -2   8   5      188.51      195.22     10.74 o 
  -1   8   5        9.78       17.51      5.48 o 
   0   8   5        3.70        6.11      5.13 o 
   1   8   5        2.31        6.86      5.66 o 
   2   8   5       10.88       15.69      6.78 o 
   3   8   5        0.10       -4.86      5.88 o 
  -6   9   5       62.24      106.22     22.73 o 
  -5   9   5        0.71       -3.11     13.05 o 
  -4   9   5        1.69        0.95     11.58 o 
  -3   9   5      104.04       63.44     14.26 o 
  -2   9   5        0.64        3.36      4.49 o 
  -1   9   5        0.84       12.68      5.48 o 
   0   9   5       33.09       24.13      6.50 o 
   1   9   5      160.95      177.19     21.65 o 
   2   9   5        0.02       -3.60      5.89 o 
  -5  10   5        0.42       -2.85     13.92 o 
  -4  10   5        3.45       -5.62     10.46 o 
  -3  10   5        0.39       -3.98      9.59 o 
  -2  10   5        1.41        5.70     10.72 o 
  -1  10   5        0.09       -4.13      5.83 o 
   0  10   5        0.01        5.16      5.71 o 
  -7   0   6        0.95       -3.54      4.75 o 
  -6   0   6      563.30      559.80     23.85 o 
  -5   0   6       95.44       85.65      8.90 o 
  -4   0   6       13.79       14.43      5.27 o 
  -3   0   6       81.74       82.28      9.08 o 
  -2   0   6      251.04      250.47     14.69 o 
  -1   0   6      231.32      261.10     15.73 o 
   0   0   6       49.62       31.46      7.43 o 
   1   0   6       46.16       50.65      9.08 o 
   2   0   6      347.43      326.87     20.92 o 
   3   0   6       25.72       21.52      9.16 o 
   4   0   6        0.73        9.25      8.12 o 
  -8   1   6       30.04       33.53      8.56 o 
  -7   1   6       25.60       20.66      7.52 o 
  -6   1   6        1.01        1.03      3.24 o 
  -5   1   6      112.21      118.32      7.22 o 
  -4   1   6       97.96      109.14     10.37 o 
  -3   1   6       14.25       10.85      3.51 o 
  -2   1   6        6.01       10.35      3.70 o 
  -1   1   6      139.29      149.72     22.13 o 
   0   1   6       85.09       98.40      7.94 o 
   1   1   6        0.50       -3.88      3.88 o 
   2   1   6      129.36      119.36     20.61 o 
   3   1   6       22.42       12.15      5.76 o 
   4   1   6        0.88        7.76      5.79 o 
  -8   2   6       34.44       53.93     10.72 o 
  -7   2   6        1.73       -5.19      5.45 o 
  -6   2   6        0.85        1.60      2.93 o 
  -5   2   6        2.04        3.41      3.31 o 
  -4   2   6       18.75       17.48      3.88 o 
  -3   2   6       66.85       78.19      6.40 o 
  -2   2   6       56.53       53.61      5.87 o 
  -1   2   6       75.79       92.39      7.52 o 
   0   2   6        2.16       -2.20      3.81 o 
   1   2   6       23.34       22.35      5.02 o 
   2   2   6        0.65        8.71      5.08 o 
   3   2   6        0.15        4.48      5.66 o 
   4   2   6        4.89       -0.20      7.43 o 
  -9   3   6       18.83       20.57     10.98 o 
  -8   3   6        2.22        9.25      8.04 o 
  -7   3   6       39.53       36.13      9.25 o 
  -6   3   6        0.09        4.06      6.48 o 
  -5   3   6        2.92        3.62      3.12 o 
  -4   3   6       29.61       25.56      8.77 o 
  -3   3   6       18.79       17.60      6.61 o 
  -2   3   6       57.85       64.35      6.87 o 
  -1   3   6      216.79      213.69     21.65 o 
   0   3   6       55.38       46.30      6.32 o 
   1   3   6        4.78        8.07      4.67 o 
   2   3   6       10.92       17.58      7.13 o 
   3   3   6       13.72        8.29      5.59 o 
   4   3   6        2.30        3.75      5.99 o 
  -9   4   6       34.47       21.78     12.01 o 
  -8   4   6       43.75       56.27     12.53 o 
  -7   4   6        0.91       10.11      9.33 o 
  -6   4   6      203.26      230.59     19.79 o 
  -5   4   6        8.02        8.60      3.40 o 
  -4   4   6       13.45       13.04      3.97 o 
  -3   4   6       50.74       48.33      5.79 o 
  -2   4   6       22.82       12.08      4.69 o 
  -1   4   6      463.72      508.06     20.31 o 
   0   4   6       22.33       16.12      5.03 o 
   1   4   6        1.60        6.41      4.56 o 
   2   4   6      106.42      101.35      9.51 o 
   3   4   6        8.50       11.09      5.89 o 
   4   4   6        1.13        3.60      6.26 o 
  -9   5   6        0.08       -1.47     11.84 o 
  -8   5   6      151.66      177.09     21.00 o 
  -7   5   6        0.12        9.85      9.42 o 
  -6   5   6      294.30      255.48     21.87 o 
  -5   5   6       63.35       77.79     12.53 o 
  -4   5   6        0.49        2.47      3.61 o 
  -3   5   6        1.73        3.24      6.01 o 
  -2   5   6       62.07       61.62      6.77 o 
  -1   5   6      148.81      159.44     10.45 o 
   0   5   6        0.22       -4.52      8.12 o 
   1   5   6      210.73      244.44     13.99 o 
   2   5   6        2.15       -0.86      6.48 o 
   3   5   6        0.28        0.36      5.40 o 
  -8   6   6       21.00       21.00     14.09 o 
  -7   6   6       61.98       51.25     14.00 o 
  -6   6   6       79.70       76.75     14.52 o 
  -5   6   6        7.82       -0.26      8.04 o 
  -4   6   6       23.79       10.80      7.87 o 
  -3   6   6        0.01        4.07      6.57 o 
  -2   6   6        3.09        4.86      4.52 o 
  -1   6   6        5.13        2.14      4.56 o 
   0   6   6       64.32       58.08      7.43 o 
   1   6   6      279.96      319.65     23.21 o 
   2   6   6        0.16       -0.30      5.41 o 
   3   6   6       27.36       36.46     11.45 o 
  -8   7   6        7.71       14.09     13.74 o 
  -7   7   6       23.44       11.58     12.36 o 
  -6   7   6       15.02       28.52     11.84 o 
  -5   7   6        6.29        8.12      8.90 o 
  -4   7   6       22.41        3.28      8.47 o 
  -3   7   6       22.09       25.63     11.06 o 
  -2   7   6        2.92       10.44      4.81 o 
  -1   7   6        2.44       10.00      5.21 o 
   0   7   6        4.96        5.14      4.86 o 
   1   7   6       15.29       14.53      6.17 o 
   2   7   6        3.56        0.29      5.95 o 
  -7   8   6       15.97       22.30     14.17 o 
  -6   8   6       21.87        6.66     12.36 o 
  -5   8   6       14.66        4.06      9.25 o 
  -4   8   6       12.05        0.35      9.77 o 
  -3   8   6        1.41        1.21      9.42 o 
  -2   8   6       32.00       36.31      7.95 o 
  -1   8   6        4.39        4.45      5.44 o 
   0   8   6        6.37        4.61      6.18 o 
   1   8   6        2.08        4.09      6.33 o 
  -6   9   6        0.71       10.72     13.92 o 
  -5   9   6        1.85       29.30     12.45 o 
  -4   9   6       13.03       12.10     11.06 o 
  -3   9   6       14.43       12.45     10.37 o 
  -2   9   6        2.14        7.09      9.68 o 
  -1   9   6       20.26       19.86      6.53 o 
   0   9   6        1.45       -4.57      5.63 o 
  -7   1   7        0.33        8.47      6.14 o 
  -6   1   7       69.52       72.23      7.35 o 
  -5   1   7        0.00       -0.10      3.54 o 
  -4   1   7       15.67       19.89     10.46 o 
  -3   1   7       81.32       72.89      7.82 o 
  -2   1   7       46.63       45.72      5.98 o 
  -1   1   7        2.34       -1.45      4.11 o 
   0   1   7       88.24       81.07     11.50 o 
   1   1   7       25.56       28.89      6.69 o 
   2   1   7        0.05        2.63      6.48 o 
   3   1   7        0.54        6.01      6.13 o 
  -8   2   7        0.17       -6.74      6.91 o 
  -7   2   7       70.14       64.91     10.37 o 
  -6   2   7        0.00       -3.24      3.24 o 
  -5   2   7       11.99       16.24      5.96 o 
  -4   2   7        7.50        9.58      4.43 o 
  -3   2   7        6.11        3.71      4.05 o 
  -2   2   7       63.61       61.81      6.72 o 
  -1   2   7       77.45       89.37      8.27 o 
   0   2   7       22.36       15.00      5.33 o 
   1   2   7       66.21       76.18     20.66 o 
   2   2   7        1.82       -5.02      5.21 o 
   3   2   7       12.98        8.55      6.45 o 
  -8   3   7        0.57       -1.04      7.78 o 
  -7   3   7        0.06       -0.09      7.09 o 
  -6   3   7        5.41        5.01      6.48 o 
  -5   3   7        5.29       -1.21      3.91 o 
  -4   3   7        0.97        0.31      3.61 o 
  -3   3   7      170.95      178.54     11.93 o 
  -2   3   7       25.36       27.11      5.58 o 
  -1   3   7       78.51       77.57      7.91 o 
   0   3   7        0.32        2.99      6.27 o 
   1   3   7        3.36        4.06      7.95 o 
   2   3   7        5.76        2.93      5.87 o 
  -9   4   7        0.01        2.59     10.03 o 
  -8   4   7        0.32        2.16      9.25 o 
  -7   4   7       38.21       46.07     11.50 o 
  -6   4   7        4.42        0.69      7.26 o 
  -5   4   7        1.54        1.04      6.14 o 
  -4   4   7        0.42        7.87      4.38 o 
  -3   4   7        0.97        4.33      4.48 o 
  -2   4   7      310.23      323.55     14.04 o 
  -1   4   7       59.06       50.09      7.69 o 
   0   4   7      158.15      154.62     11.37 o 
   1   4   7        0.72        0.99      4.86 o 
   2   4   7        0.48       -3.96      5.23 o 
  -8   5   7      110.59       98.18     16.25 o 
  -7   5   7        0.80        3.11      9.08 o 
  -6   5   7        3.75        0.95      8.12 o 
  -5   5   7        0.09       14.87      8.12 o 
  -4   5   7       10.36        8.59      4.68 o 
  -3   5   7       10.60       13.21      7.39 o 
  -2   5   7       45.53       54.82      8.34 o 
  -1   5   7        0.07        3.22      5.31 o 
   0   5   7      217.41      229.41     14.04 o 
   1   5   7        5.10        3.98      5.62 o 
   2   5   7       17.72       28.46     11.62 o 
  -8   6   7       80.54       95.42     17.55 o 
  -7   6   7       69.45       63.61     14.95 o 
  -6   6   7        6.56        8.90      9.42 o 
  -5   6   7       11.79        8.64      9.25 o 
  -4   6   7       29.93       29.90     10.11 o 
  -3   6   7        0.27        2.52      4.28 o 
  -2   6   7        5.75       10.32      5.40 o 
  -1   6   7       22.02       30.68     10.89 o 
   0   6   7       18.12       14.43      6.45 o 
   1   6   7       37.60       32.15      7.83 o 
  -7   7   7       85.55      117.11     19.10 o 
  -6   7   7        5.43        7.26     10.54 o 
  -5   7   7       31.91       18.50     10.46 o 
  -4   7   7       18.50       11.58      9.51 o 
  -3   7   7       13.76        9.33      9.16 o 
  -2   7   7        4.24        2.02      5.34 o 
  -1   7   7      116.69      118.00     10.61 o 
   0   7   7       25.32       18.00      6.86 o 
  -6   8   7        1.63        4.15     11.06 o 
  -5   8   7       66.13       47.71     13.48 o 
  -4   8   7        2.59       -1.38      9.42 o 
  -3   8   7        0.39        9.08     10.20 o 
  -2   8   7        4.53        7.66      5.73 o 
  -1   8   7       41.63       60.85     11.67 o 
  -6   0   8       50.71       36.91      8.30 o 
  -5   0   8        3.67        0.52      6.31 o 
  -4   0   8       26.91       19.79      8.12 o 
  -3   0   8        2.68        6.31      6.74 o 
  -2   0   8       68.24       64.30     10.72 o 
  -1   0   8        0.24       -1.90      6.91 o 
   0   0   8       84.75       80.81     12.88 o 
   1   0   8       10.16        5.19      9.08 o 
  -7   1   8        3.17        9.59      7.09 o 
  -6   1   8        2.55        5.73      4.42 o 
  -5   1   8        2.41        0.66      5.45 o 
  -4   1   8       22.02       12.84      7.09 o 
  -3   1   8       52.15       45.32      6.62 o 
  -2   1   8        0.00        3.62      5.57 o 
  -1   1   8       19.81       10.82      5.71 o 
   0   1   8       62.49       54.63      8.22 o 
   1   1   8       18.68       17.33     12.14 o 
  -7   2   8       27.40       28.78      8.99 o 
  -6   2   8       17.65       25.76      8.73 o 
  -5   2   8        8.33       16.09      4.81 o 
  -4   2   8       50.74       54.52      6.68 o 
  -3   2   8      452.78      500.77     18.18 o 
  -2   2   8        8.91        6.40      5.43 o 
  -1   2   8        1.37        1.90      5.03 o 
   0   2   8       16.56        5.10      6.22 o 
   1   2   8        0.01        2.64      6.17 o 
  -8   3   8        0.63        9.59      8.12 o 
  -7   3   8       15.05       23.25      9.51 o 
  -6   3   8        1.91        0.78      7.43 o 
  -5   3   8       31.01       31.59      5.79 o 
  -4   3   8       37.22       38.02      6.35 o 
  -3   3   8       58.83       45.60     19.14 o 
  -2   3   8        0.01        0.80      4.82 o 
  -1   3   8        5.42        8.13      8.38 o 
   0   3   8       32.80       24.53      9.77 o 
   1   3   8        1.69        4.76      6.42 o 
  -8   4   8        0.19       -4.32      8.90 o 
  -7   4   8        1.33        0.52      8.73 o 
  -6   4   8        2.15       13.66      9.08 o 
  -5   4   8       12.13        9.59      8.21 o 
  -4   4   8        5.52        2.93      4.68 o 
  -3   4   8       19.44       15.68      5.93 o 
  -2   4   8       46.98       46.03      9.68 o 
  -1   4   8        1.91       12.82      6.16 o 
   0   4   8        0.01        5.37      6.00 o 
  -7   5   8        5.92       -3.54      8.99 o 
  -6   5   8       35.97       14.78      9.85 o 
  -5   5   8        0.00       -3.11      8.12 o 
  -4   5   8       33.28       23.94     10.37 o 
  -3   5   8        1.50        7.26      5.65 o 
  -2   5   8       12.44       16.02      6.50 o 
  -1   5   8       10.21       11.33      9.98 o 
   0   5   8       17.84       12.40      6.72 o 
  -6   6   8        7.41       15.99     11.32 o 
  -5   6   8        0.71        1.90      9.25 o 
  -4   6   8        0.00        0.69      8.73 o 
  -3   6   8        0.50        7.00      9.59 o 
  -2   6   8        0.10       -0.71      5.90 o 
  -1   6   8       26.12       26.21      7.25 o 
  -5   7   8       13.12       10.20     10.89 o 
  -4   7   8        8.30       19.10     10.63 o 
  -3   7   8       28.87       39.84     12.27 o 
  -6   1   9        1.79        0.00      7.95 o 
  -5   1   9       48.29       37.60      8.47 o 
  -4   1   9       80.40       82.54      8.68 o 
  -3   1   9       27.46       15.18     12.14 o 
  -2   1   9       27.59       36.83      7.74 o 
  -1   1   9        0.07        1.11      6.08 o 
  -7   2   9        3.88        3.28      8.30 o 
  -6   2   9        3.17       15.04      8.82 o 
  -5   2   9        5.84        4.19      5.40 o 
  -4   2   9       27.36       22.31      9.72 o 
  -3   2   9       54.72       59.49      8.49 o 
  -2   2   9       32.35       44.48     10.41 o 
  -1   2   9        8.84       11.62      7.56 o 
  -7   3   9        0.00       -8.30      8.30 o 
  -6   3   9        0.54        0.78      7.87 o 
  -5   3   9       43.15       31.37     10.11 o 
  -4   3   9       60.86       58.02      7.85 o 
  -3   3   9        0.34        2.02      5.93 o 
  -2   3   9        0.52        4.76     10.24 o 
  -6   4   9       12.70       -1.12      8.73 o 
  -5   4   9       22.70       19.79      9.94 o 
  -4   4   9       25.58       17.03      9.85 o 
  -3   4   9        0.00       -0.06      5.94 o 
                                                 
