# Supplementary material for: 3,4-Diamino­benzonitrile
Source: Acta Crystallogr Sect E Struct Rep Online. 2013 Feb 28;69(Pt 3):o452. doi: 10.1107/S1600536813005151 (PMC3588496; doi:10.1107/S1600536813005151)
Supplement: Supplementary file 3 [file e-69-0o452-Isup3.mol]

@<TRIPOS>MOLECULE
I
    17    17     1     0     0
SMALL
NO_CHARGES
****
Generated from the CSD

@<TRIPOS>ATOM
     1 N1       6.3282   4.8329   5.6583   N.3       1 RES1   0.0000
     2 H1A      6.1635   5.6684   5.9225   H         1 RES1   0.0000
     3 H1B      7.1776   4.5621   5.8420   H         1 RES1   0.0000
     4 N3       3.4837   3.3304  -0.3038   N.1       1 RES1   0.0000
     5 N2       7.0660   2.4549   4.3054   N.3       1 RES1   0.0000
     6 H2A      7.4203   1.8965   3.7117   H         1 RES1   0.0000
     7 H2B      7.7009   2.7815   4.9049   H         1 RES1   0.0000
     8 C1       5.7740   4.5326   4.4144   C.2       1 RES1   0.0000
     9 C2       6.1418   3.3378   3.7321   C.2       1 RES1   0.0000
    10 C3       5.5278   3.0333   2.5359   C.2       1 RES1   0.0000
    11 H3       5.7659   2.2357   2.0776   H         1 RES1   0.0000
    12 C4       4.5596   3.8836   1.9854   C.2       1 RES1   0.0000
    13 C7       3.9650   3.5685   0.7211   C.1       1 RES1   0.0000
    14 C5       4.1902   5.0394   2.6655   C.2       1 RES1   0.0000
    15 H5       3.5257   5.6146   2.3061   H         1 RES1   0.0000
    16 C6       4.7971   5.3428   3.8617   C.2       1 RES1   0.0000
    17 H6       4.5373   6.1320   4.3229   H         1 RES1   0.0000
@<TRIPOS>BOND
     1     1     2    1
     2     1     3    1
     3     1     8    1
     4     4    13   un
     5     5     6    1
     6     5     7    1
     7     5     9    1
     8     8     9   un
     9     8    16   un
    10     9    10   un
    11    10    11    1
    12    10    12   un
    13    12    13   un
    14    12    14   un
    15    14    15    1
    16    14    16   un
    17    16    17    1
@<TRIPOS>SUBSTRUCTURE
     1 RES1        1 GROUP             0 ****  ****    0  
@<TRIPOS>CRYSIN
    8.8580   10.5360    8.1600   90.0000  116.2130   90.0000    14     1
